# Supplementary material for: SETD5 regulates the OGT-catalyzed O-GlcNAcylation of RNA polymerase II, which is involved in the stemness of colorectal cancer cells
Source: Sci Rep. 2023 Nov 14;13:19885. doi: 10.1038/s41598-023-46923-1 (PMC10646014; doi:10.1038/s41598-023-46923-1)
Supplement: Supplementary file 2 — Supplementary Information 2. [file 41598_2023_46923_MOESM2_ESM.xlsx]

## Sheet: Fig1A
Expression-of-setd5-in-c from UALCAN
TCGA samples	Series 1 (low)	Series 1 (q1)	Series 1 (median)	Series 1 (q3)	Series 1 (high)
Normal<br>(n=41)	7.655	12.722	15.738	19.204	22.279			Statistical significance
Primary tumor<br>(n=286)	5.688	20.031	24.122	29.692	44.807			1.62459e-12

## Sheet: Fig1B
Expression-of-setd5-in-stage from UALCAN
TCGA samples	Series 1 (low)	Series 1 (q1)	Series 1 (median)	Series 1 (q3)	Series 1 (high)
Normal(n=41)	7.655	12.722	15.738	19.204	22.279
Stage1(n=45)	9.63	18.806	25.388	31.912	45.35
Stage2(n=110)	7.14	18.135	23.274	26.991	41.311
Stage3(n=80)	11.792	21.766	25.076	30.031	39.808
Stage4(n=39)	5.688	18.87	24.295	33.833	45.18
Comparison	Statistical significance
Normal-vs-Stage1	2.0414e-09
Normal-vs-Stage2	1.81444e-12
Normal-vs-Stage3	1.62437e-12
Normal-vs-Stage4	7.9103e-08
Stage1-vs-Stage2	0.30696
Stage1-vs-Stage3	0.58794
Stage1-vs-Stage4	0.87226
Stage2-vs-Stage3	0.039244
Stage2-vs-Stage4	0.25568
Stage3-vs-Stage4	0.79778

## Sheet: Fig2B
Expression of SETD5, CD133 in TET-SETD5 SW480
SETD5	1st	2nd	3rd	4th				SETD5	sem	p-value
	1	1	1	1		Tet-SETD5	Dox-	1	0
	21.2075	39.1625	24.1424	21.2266			Dox+	26.4347	4.29825	0.00103711
CD133	1	1	1	1
	1.82614	6.42502	5.07251	2.5856				CD133	sem	p-value
						Tet-SETD5	Dox-	1	0
							Dox+	3.97732	1.07063	0.0319594
		SETD5	Dox-	값	Dox+	값
			0.91	1	2	21.2075
			0.96	1	2	39.1625
			1	1	2	24.1424
			1.05	1	2.03	21.2266
		CD133	Dox-	값	Dox+	값
			0.91	1	2	1.82614
			0.96	1	2	6.42502
			1.01	1	2	5.07251
			1.05	1	2	2.5856

## Sheet: Fig2D
EXpression of SETD5, CD133 in SETD5 KD HCT116
		1st	2st	3st
Setd5	shLuc	1	1	1				SETD5	sem	p-value
	shSETD5-1	0.393818	0.585199	0.359584			shLuc	1	0
	shSETD5-2	0.674598	0.498788	0.151239			shSETD5-1	0.4462	0.0701986	0.00139608
							shSETD5-2	0.441542	0.153768	0.0221243
		1st	2st	3st				CD133	sem	p-value
CD133	shLuc	1	1	1			shLuc	1	0
	shSETD5-1	0.577423	0.732652	0.37885			shSETD5-1	0.562975	0.102389	0.0129678
	shSETD5-2	0.895397	0.634635	0.704905			shSETD5-2	0.744979	0.0778967	0.0306782

## Sheet: Fig2F
Expression of CSC marker in SETD5 KD HCT116.
		1st	2st	3st				KLF4	SEM	p-value
KLF4	shLuc	1	1	1			shLuc	1	0
	shSETD5-1	0.311456	0.32197	0.548742			shSETD5-1	0.394056	0.0774025	0.00143753
	shSETD5-2	0.468039	0.5373	0.555901			shSETD5-2	0.520413	0.0267321	5.67379e-05
								ESRRB	SEM	p-value
ESRRB	shLuc	1	1	1			shLuc	1	0
	shSETD5-1	0.271533	0.424784	1.1332			shSETD5-1	0.609838	0.265393	0.215474
	shSETD5-2	0.573951	0.342601	0.578384			shSETD5-2	0.498312	0.0778662	0.00298604

## Sheet: Fig2G
Clonogenic proliferation in SETD5 KD HCT116
1st
	96well	24well	6well
shLuc	100	100	100
shSETD5-1	57.5846	60.5924	41.6345				96well	24well	6well	SEM			p-value
shSETD5-2	71.7106	54.4186	45.9343			shLuc	100	100	100	0	0	0
						shSETD5-1	40.7807	45.7355	36.0251	8.59125	7.82828	5.60943	0.0023223	0.00227394	0.000337172
						shSETD5-2	41.216	39.2054	42.2612	15.2578	7.7642	3.67318	0.0182602	0.00143638	9.56799e-05
2nd
	96well	24well	6well
shLuc	100	100	100
shSETD5-1	35.4854	42.5848	41.6345
shSETD5-2	26.9496	34.2948	45.9343
3rd
	96well	24well	6well
shLuc	100	100	100
shSETD5-1	29.2721	34.0292	24.8062
shSETD5-2	24.9879	28.9028	34.9148
					`

## Sheet: Fig2H
Tumor sphere assay in SETD5 KD HCT116
	1st	2st	3st				Sphere	sem	p-value
shLuc	1	1	1			shLuc	1	0
shSETD5-1	0.82302	0.696682	0.564655			shSETD5-1	0.694786	0.0745895	0.0149516
shSETD5-2	0.27599	0.630332	0.6875			shSETD5-2	0.531274	0.128704	0.0219281

## Sheet: Fig2I
TOP_FOP assay in SETD5 KD HCT116
TOP/FOP						TOP/FOP	SEM	p-value
	1st	2nd	3rd		shLuc	1	0
shLuc	1	1	1		shSETD5-1	0.565452	0.185135	0.0152799
shSETD5(CDS1)	0.560161	0.383019	0.753175		shSETD5-2	0.475211	0.143458	0.0031768
shSETD5(CDS2)	0.396593	0.388248	0.640793

## Sheet: Fig2J
Expression of Wnt genes in SETD5 KD HCT116
DKK1	1st	2nd	3rd	4th				DKK1	SEM	p-value
shLuc	1	1	1	1			shLuc	1	0
shSETD5-1	0.535033	0.808713	0.437574	0.252368			shSETD5-1	0.508422	0.115998	0.00545287
shSETD5-2	0.870973	0.536481	0.347528	0.233857			shSETD5-2	0.49721	0.139344	0.0112543
LGR5	1st	2nd	3rd					LGR5	SEM	p-value
shLuc	1	1	1				shLuc	1	0
shSETD5-1	0.549694	0.779705	0.14827				shSETD5-1	0.492556	0.184505	0.0513585
shSETD5-2	0.436847	0.576463	0.237319				shSETD5-2	0.416876	0.0984103	0.00406445

## Sheet: Fig5A and B
Gene_ID	Transcript_ID	Gene_Symbol	Description	gene_biotype	Protein_ID	HGNC	MIM	IMGT/GENE-DB	KD-1/control.fc	KD-1/control.logCPM	KD-1/control.raw.pval	KD-1/control.bh.pval	KD-1.mean	control.mean	N_control	N_KD-1	control_Read_Count	KD-1_Read_Count	control_FPKM	KD-1_FPKM	control_TPM	KD-1_TPM
4070	NM_002353	TACSTD2	tumor associated calcium signal transducer 2	protein_coding	NP_002344.2	11530	137290	.	-73.8557	2.07672	6.74868e-08	0.000547251	0.147749	3.20244	3.20244	0.147749	317	4	3.898	0.049735	8.05058	0.098412
9699	NM_001100117,NM_001282881,NM_001282882,NM_001348484,NM_001348485,NM_001348486,NM_001348487,NM_001348488,NM_001348489,NM_001348490,NM_001348491,NM_001348492,NM_001348493,NM_001348494,NM_001348495,NM_001348496,NM_001348497,NM_001348498,NM_001348499,NM_001348500,NM_001348501,NM_001348502,NM_001348503,NM_001348504,NM_001348505,NM_001348506,NM_001348507,NM_001348508,NM_001348509,NM_014677,NR_145710,NR…	RIMS2	regulating synaptic membrane exocytosis 2	protein_coding	NP_001093587.1;NP_001269810.1;NP_001269811.1;NP_001335413.1;NP_001335414.1;NP_001335415.1;NP_001335416.1;NP_001335417.1;NP_001335418.1;NP_001335419.1;NP_001335420.1;NP_001335421.1;NP_001335422.1;NP_001335423.1;NP_001335424.1;NP_001335425.1;NP_001335426.1;NP_001335427.1;NP_001335428.1;NP_001335429.1;NP_001335430.1;NP_001335431.1;NP_001335432.1;NP_001335433.1;NP_001335434.1;NP_001335435.1;NP_001335…	17283	606630	.	-48.5306	2.62053	1.67739e-07	0.000906797	0.313408	3.69291	3.69291	0.313408	461	9	2.08444	0.021103	4.30502	0.041757
103611157	NR_125715	TGFB2-OT1	TGFB2 overlapping transcript 1	lncRNA	.	50629	.	.	-39.4546	-0.584534	0.000132109	0.0793538	0.03838	1.13136	1.13136	0.03838	46	1	0.741377	0.009708	1.53117	0.01921
827	NM_014289	CAPN6	calpain 6	protein_coding	NP_055104.2	1483	300146	.	-37.3414	1.68816	1.55955e-06	0.00421547	0.216312	2.84002	2.84002	0.216312	238	6	1.50604	0.034573	3.11044	0.068409
100533179	NR_037904	UBE2F-SCLY	UBE2F-SCLY readthrough (NMD candidate)	lncRNA	.	48339	.	.	-25.0311	2.22125	4.9513e-06	0.0114714	0.433472	3.30045	3.30045	0.433472	342	13	2.57673	0.096905	5.32174	0.191746
100529097	NM_001199973,NM_001199974	RPL36A-HNRNPH2	RPL36A-HNRNPH2 readthrough	protein_coding	NP_001186902.2;NP_001186903.2	48349	.	.	-21.4684	2.99466	7.98979e-06	0.0133555	0.766349	4.01043	4.01043	0.766349	584	26	5.16962	0.224711	10.6769	0.444637
112694756	NM_001365304,NM_001365305,NM_001365307	LOC112694756	uncharaterized LOC112694756	protein_coding	NP_001352233.1;NP_001352234.1;NP_001352236.1	.	.	.	-19.446	9.13034	6.6112e-06	0.0133555	5.80244	10.0592	10.0592	5.80244	41180	2033	360.635	19.0694	744.824	37.7328
114569	NM_052886	MAL2	mal, T cell differentiation protein 2 (gene/pseudogene)	protein_coding	NP_443118.1	13634	609684	.	-18.2984	6.20381	9.98385e-06	0.0134932	3.10931	7.13615	7.13615	3.10931	5396	283	42.8479	2.2656	88.4942	4.48297
7042	NM_001135599,NM_003238,NR_138148,NR_138149	TGFB2	transforming growth factor beta 2	protein_coding	NP_001129071.1;NP_003229.1	11768	190220	.	-17.4511	3.80916	1.65733e-05	0.0206759	1.32755	4.77617	4.77617	1.32755	1020	56	3.88826	0.210459	8.03046	0.416437
64596	gene-PSMA6P1	PSMA6P1	proteasome subunit alpha 6 pseudogene 1	pseudogene	.	17460	.	.	-16.6429	-0.326507	0.000512118	0.22396	0.112206	1.26166	1.26166	0.112206	54	3	1.20775	0.060899	2.49437	0.120502
285097	NR_149023	LOC285097	uncharacterized FLJ38379	lncRNA	.	.	.	.	-14.985	-0.968591	0.00218621	0.622034	0.0757653	0.890766	0.890766	0.0757653	33	2	0.151298	0.007134	0.312478	0.014117
5349	NM_001136007,NM_001136008,NM_001136009,NM_001136010,NM_001136011,NM_001136012,NM_005971,NM_021910	FXYD3	FXYD domain containing ion transport regulator 3	protein_coding	NP_001129479.1;NP_001129480.1;NP_001129481.1;NP_001129482.1;NP_001129483.1;NP_001129484.1;NP_005962.1;NP_068710.1	4027	604996	.	-14.8614	1.51754	8.89899e-05	0.0669528	0.433472	2.64487	2.64487	0.433472	203	13	3.30553	0.16201	6.82696	0.320569
201799	NM_152680	TMEM154	transmembrane protein 154	protein_coding	NP_689893.1	26489	.	.	-13.7059	0.0987957	0.000483714	0.217913	0.182438	1.53082	1.53082	0.182438	73	5	0.153551	0.009593	0.31713	0.018981
10000	NM_001206729,NM_001370074,NM_005465,NM_181690	AKT3	AKT serine/threonine kinase 3	protein_coding	NP_001193658.1;NP_001357003.1;NP_005456.1;NP_859029.1	393	611223	.	-13.6039	2.00681	9.94736e-05	0.0701418	0.62218	3.06641	3.06641	0.62218	285	20	0.877979	0.060723	1.8133	0.120154
79413	NM_024508	ZBED2	zinc finger BED-type containing 2	protein_coding	NP_078784.2	20710	615246	.	-13.3685	4.76546	6.15304e-05	0.0587	2.25532	5.68647	5.68647	2.25532	1951	140	19.7726	1.42904	40.8367	2.82765
146754	NM_001303270,NM_020877	DNAH2	dynein axonemal heavy chain 2	protein_coding	NP_001290199.1;NP_065928.2	2948	603333	.	-12.014	0.384283	0.000577	0.239943	0.249409	1.72406	1.72406	0.249409	89	7	0.136565	0.010207	0.282048	0.020196
3855	NM_005556	KRT7	keratin 7	protein_coding	NP_005547.3	6445	148059	.	-11.6765	3.74499	0.000143956	0.0833812	1.63361	4.67748	4.67748	1.63361	950	78	13.1073	1.08595	27.0706	2.14877
56122	NM_018934	PCDHB14	protocadherin beta 14	protein_coding	NP_061757.1	8685	606340	.	-11.4568	-0.128067	0.00117676	0.414886	0.182438	1.36676	1.36676	0.182438	61	5	0.345317	0.027618	0.713187	0.054648
170302	NM_139058	ARX	aristaless related homeobox	protein_coding	NP_620689.1	18060	300382	.	-11.2084	-0.448528	0.00194228	0.583332	0.147749	1.16505	1.16505	0.147749	48	4	0.368951	0.024861	0.761999	0.049192
3696	NM_002214	ITGB8	integrin subunit beta 8	protein_coding	NP_002205.1	6163	604160	.	-11.0781	3.76463	0.000186623	0.104368	1.69496	4.69055	4.69055	1.69496	959	83	2.3975	0.206883	4.95157	0.409361
94234	NM_033260	FOXQ1	forkhead box Q1	protein_coding	NP_150285.3	20951	612788	.	-10.5264	0.0090855	0.00132216	0.456231	0.216312	1.45112	1.45112	0.216312	67	6	0.563519	0.050688	1.16384	0.100298
9201	NM_001195415,NM_001195416,NM_001195430,NM_001330071,NM_001330072,NM_004734	DCLK1	doublecortin like kinase 1	protein_coding	NP_001182344.1;NP_001182345.1;NP_001182359.1;NP_001317000.1;NP_001317001.1;NP_004725.1	2700	604742	.	-10.4072	3.87627	0.000250437	0.13335	1.83236	4.79109	4.79109	1.83236	1031	95	3.2565	0.266167	6.72569	0.526669
100420341	gene-SEC63P1	SEC63P1	SEC63 homolog, protein translocation regulator pseudogene 1	pseudogene	.	41953	.	.	-10.3731	-2.16079	0.034781	1	0.03838	0.390232	0.390232	0.03838	12	1	0.167921	0.015297	0.34681	0.030269
8204	NM_003489	NRIP1	nuclear receptor interacting protein 1	protein_coding	NP_003480.2	8001	602490	.	-10.0093	2.87729	0.000355482	0.174703	1.21477	3.83314	3.83314	1.21477	512	49	1.48228	0.141932	3.06138	0.280842
4092	NM_001190821,NM_001190822,NM_001190823,NM_005904	SMAD7	SMAD family member 7	protein_coding	NP_001177750.1;NP_001177751.1;NP_001177752.1;NP_005895.1	6773	602932	.	-9.67864	2.8042	0.000429108	0.201159	1.19791	3.7606	3.7606	1.19791	485	48	3.57432	0.350636	7.38209	0.693807
101927655	NM_001289933	ZASP	ZO-2 associated speckle protein	protein_coding	NP_001276862.1	.	617677	.	-9.5569	-1.49596	0.0125866	1	0.0757653	0.626258	0.626258	0.0757653	21	2	0.372886	0.021298	0.770127	0.042142
552891	NM_004125	DNAJC25-GNG10	DNAJC25-GNG10 readthrough	protein_coding	NP_004116.2	37501	.	.	-8.65221	-1.60636	0.0183347	1	0.0757653	0.577044	0.577044	0.0757653	19	2	0.275096	0.023175	0.56816	0.045857
26047	NM_014141	CNTNAP2	contactin associated protein like 2	protein_coding	NP_054860.1	13830	604569	.	-8.16888	0.385549	0.00243677	0.64786	0.344374	1.68974	1.68974	0.344374	86	10	0.201879	0.022538	0.416944	0.044597
6304	NM_001131010,NM_001195470,NM_001322871,NM_001322872,NM_001322873,NM_001322874,NM_001322875,NM_001322876,NM_002971	SATB1	SATB homeobox 1	protein_coding	NP_001124482.1;NP_001182399.1;NP_001309800.1;NP_001309801.1;NP_001309802.1;NP_001309803.1;NP_001309804.1;NP_001309805.1;NP_002962.1	10541	602075	.	-8.07093	0.929797	0.00180109	0.551134	0.489953	2.10004	2.10004	0.489953	127	15	0.361259	0.041738	0.746112	0.082587
723788	NR_148965	MIG7	mig-7	lncRNA	.	.	.	.	-7.8163	0.0285826	0.00365194	0.858366	0.281763	1.4374	1.4374	0.281763	66	8	0.914132	0.107575	1.88797	0.212859
53335	NM_001363864,NM_001365609,NM_018014,NM_022893,NM_138559	BCL11A	BAF chromatin remodeling complex subunit BCL11A	protein_coding	NP_001350793.1;NP_001352538.1;NP_060484.2;NP_075044.2;NP_612569.1	13221	606557	.	-7.74752	-1.72598	0.0273221	1	0.0757653	0.526091	0.526091	0.0757653	17	2	0.067486	0.00738	0.13938	0.014604
945	NM_001082618,NM_001177608,NM_001772	CD33	CD33 molecule	protein_coding	NP_001076087.1;NP_001171079.1;NP_001763.3	1659	159590	.	-7.61828	0.659913	0.00260122	0.664475	0.433472	1.88436	1.88436	0.433472	104	13	1.66629	0.199382	3.44141	0.394519
346157	NM_001076781,NM_001322288,NM_001322289,NM_001322293	ZNF391	zinc finger protein 391	protein_coding	NP_001070249.1;NP_001309217.1;NP_001309218.1;NP_001309222.1	18779	.	.	-7.547	-0.397021	0.00619107	1	0.216312	1.16505	1.16505	0.216312	48	6	0.257801	0.027422	0.532438	0.054259
100132169	NR_130735	WASIR2	WASH and IL9R antisense RNA 2	lncRNA	.	38609	.	.	-7.52091	-0.639276	0.00814195	1	0.182438	1.02527	1.02527	0.182438	40	5	0.848607	0.098622	1.75264	0.195144
81553	NM_030797	FAM49A	family with sequence similarity 49 member A	protein_coding	NP_110424.1	25373	.	.	-7.38325	1.35396	0.00207713	0.60155	0.671854	2.43302	2.43302	0.671854	170	22	0.812568	0.105599	1.67821	0.208949
101927699	NR_155739,NR_155740	LOC101927699	uncharacterized LOC101927699	lncRNA	.	.	.	.	-7.11115	-1.34401	0.019435	1	0.112206	0.673849	0.673849	0.112206	23	3	0.386529	0.042611	0.798303	0.084314
6850	NM_001135052,NM_001174167,NM_001174168,NM_003177	SYK	spleen associated tyrosine kinase	protein_coding	NP_001128524.1;NP_001167638.1;NP_001167639.1;NP_003168.2	11491	600085	.	-6.69561	3.45446	0.00227457	0.632205	1.93764	4.31996	4.31996	1.93764	733	105	3.28348	0.450637	6.7814	0.891679
9914	NM_001286527,NM_001291454,NM_014861	ATP2C2	ATPase secretory pathway Ca2+ transporting 2	protein_coding	NP_001273456.2;NP_001278383.1;NP_055676.3	29103	613082	.	-6.64105	2.57057	0.00262217	0.664475	1.34296	3.48852	3.48852	1.34296	395	57	2.58595	0.363874	5.3408	0.720001
288	NM_001149,NM_001204403,NM_001204404,NM_001320874,NM_020987	ANK3	ankyrin 3	protein_coding	NP_001140.2;NP_001191332.1;NP_001191333.1;NP_001307803.1;NP_066267.2	494	600465	.	-6.6343	-0.167986	0.00762637	1	0.281763	1.29248	1.29248	0.281763	56	8	0.129001	0.010308	0.266428	0.020397
7274	NM_000370	TTPA	alpha tocopherol transfer protein	protein_coding	NP_000361.1	12404	600415	.	-6.58356	0.371995	0.00554364	1	0.40438	1.65459	1.65459	0.40438	83	12	0.700308	0.100412	1.44636	0.198687
57574	NM_020814	MARCHF4	membrane associated ring-CH-type finger 4	protein_coding	NP_065865.1	29269	608208	.	-6.5161	-0.189208	0.00824845	1	0.281763	1.27715	1.27715	0.281763	55	8	0.249782	0.034365	0.515878	0.067997
284443	NM_001076678,NM_145326,NM_175910	ZNF493	zinc finger protein 493	protein_coding	NP_001070146.1;NP_663299.2;NP_787106.4	23708	.	.	-6.39636	-0.82645	0.0160355	1	0.182438	0.910766	0.910766	0.182438	34	5	0.149863	0.039626	0.309514	0.078408
6035	NM_002933,NM_198232,NM_198234,NM_198235	RNASE1	ribonuclease A family member 1, pancreatic	protein_coding	NP_002924.1;NP_937875.1;NP_937877.1;NP_937878.1	10044	180440	.	-6.3198	0.719015	0.00524187	1	0.517386	1.90445	1.90445	0.517386	106	16	2.40538	0.338446	4.96787	0.669686
101928794	NR_111908	MAST4-AS1	MAST4 antisense RNA 1	lncRNA	.	40865	.	.	-6.31773	-1.12221	0.0231099	1	0.147749	0.764566	0.764566	0.147749	27	4	0.795739	0.1164	1.64345	0.230322
729617	gene-RPL23AP74	RPL23AP74	ribosomal protein L23a pseudogene 74	pseudogene	.	36148	.	.	-6.18872	-1.49509	0.0322415	1	0.112206	0.601861	0.601861	0.112206	20	3	0.84521	0.102727	1.74562	0.203267
375449	NM_001164664,NM_001290226,NM_001290227,NM_001290228,NM_001297651,NM_015183,NM_198828	MAST4	microtubule associated serine/threonine kinase family member 4	protein_coding	NP_001158136.1;NP_001277155.1;NP_001277156.1;NP_001277157.1;NP_001284580.1;NP_055998.1;NP_942123.1	19037	618002	.	-5.99111	0.470682	0.0074182	1	0.461989	1.71271	1.71271	0.461989	88	14	0.185313	0.02833	0.382729	0.056056
619279	NM_001033723,NM_001367783	ZNF704	zinc finger protein 704	protein_coding	NP_001028895.1;NP_001354712.1	32291	.	.	-5.92368	4.61045	0.00375239	0.860984	3.00658	5.41612	5.41612	3.00658	1611	261	2.39399	0.390139	4.94433	0.771971
10404	NM_016134	CPQ	carboxypeptidase Q	protein_coding	NP_057218.1	16910	.	.	-5.90705	-0.146532	0.0111014	1	0.313408	1.29248	1.29248	0.313408	56	9	0.644359	0.093937	1.3308	0.185873
100533496	NM_001204478,NR_037924	TVP23C-CDRT4	TVP23C-CDRT4 readthrough	protein_coding	NP_001191407.1	42961	.	.	-5.88125	-1.54921	0.0385026	1	0.112206	0.577044	0.577044	0.112206	19	3	0.159644	0.024639	0.329715	0.048753
554225	NR_146078	STRCP1	stereocilin pseudogene 1	transcribed_pseudogene	.	33915	.	.	-5.85195	-1.20655	0.0267078	1	0.147749	0.71992	0.71992	0.147749	25	4	0.101766	0.016192	0.210179	0.032038
101243545	NR_102265	LINC02067	long intergenic non-protein coding RNA 2067	lncRNA	.	52913	.	.	-5.82206	-0.698317	0.018524	1	0.216312	0.969156	0.969156	0.216312	37	6	0.291133	0.040148	0.601281	0.079441
4935	NM_000273	GPR143	G protein-coupled receptor 143	protein_coding	NP_000264.2	20145	300808	.	-5.66525	-0.729127	0.0206611	1	0.216312	0.949954	0.949954	0.216312	36	6	0.489347	0.073823	1.01065	0.146073
84632	NM_001001936,NM_001287824,NM_001351064,NM_001351065,NM_001351066,NM_001351067,NM_001351068,NM_001351069,NM_001351070,NM_001351071,NM_001351072,NM_001351073,NM_001351074,NM_001351075,NM_001351076,NM_001351077,NM_001351078,NM_001351079,NM_001351080,NM_032550	AFAP1L2	actin filament associated protein 1 like 2	protein_coding	NP_001001936.1;NP_001274753.1;NP_001337993.1;NP_001337994.1;NP_001337995.1;NP_001337996.1;NP_001337997.1;NP_001337998.1;NP_001337999.1;NP_001338000.1;NP_001338001.1;NP_001338002.1;NP_001338003.1;NP_001338004.1;NP_001338005.1;NP_001338006.1;NP_001338007.1;NP_001338008.1;NP_001338009.1;NP_115939.1	25901	612420	.	-5.64666	-0.966359	0.0262636	1	0.182438	0.829045	0.829045	0.182438	30	5	0.153641	0.021075	0.317317	0.041702
440461	NR_027283	ARHGAP27P2	Rho GTPase activating protein 27 pseudogene 2	transcribed_pseudogene	.	53771	.	.	-5.61906	-1.25065	0.030963	1	0.147749	0.697069	0.697069	0.147749	24	4	0.314683	0.048275	0.649918	0.095522
123099	NM_206918	DEGS2	delta 4-desaturase, sphingolipid 2	protein_coding	NP_996801.2	20113	610862	.	-5.54382	-0.552841	0.0188526	1	0.249409	1.04351	1.04351	0.249409	41	7	0.235457	0.037895	0.486293	0.074983
100129516	NR_145451	LINC02012	long intergenic non-protein coding RNA 2012	lncRNA	.	52847	.	.	-5.51318	-0.0850489	0.013426	1	0.344374	1.32265	1.32265	0.344374	58	10	0.292072	0.051126	0.60322	0.101162
100529240	NM_001202473	ZNF816-ZNF321P	ZNF816-ZNF321P readthrough	protein_coding	NP_001189402.1	38879	.	.	-5.50844	-0.760613	0.023086	1	0.216312	0.930493	0.930493	0.216312	35	6	0.292516	0.042649	0.604137	0.084391
128218	NM_001320244,NM_144626	TMEM125	transmembrane protein 125	protein_coding	NP_001307173.1;NP_653227.1	28275	.	.	-5.46224	2.47376	0.00629443	1	1.43215	3.36348	3.36348	1.43215	359	63	4.25357	0.747726	8.78495	1.47953
717	NM_000063,NM_001145903,NM_001178063,NM_001282457,NM_001282458,NM_001282459	C2	complement C2	protein_coding	NP_000054.2;NP_001139375.1;NP_001171534.1;NP_001269386.1;NP_001269387.1;NP_001269388.1	1248	613927	.	-5.38617	-1.29616	0.0360131	1	0.147749	0.673849	0.673849	0.147749	23	4	0.218036	0.025735	0.450313	0.050922
50832	NM_016944	TAS2R4	taste 2 receptor member 4	protein_coding	NP_058640.1	14911	604869	.	-5.38617	-1.29616	0.0360131	1	0.147749	0.673849	0.673849	0.147749	23	4	0.55044	0.077588	1.13683	0.153524
100527950	NR_037633,NR_037634,NR_037635,NR_037636,NR_037637	GJA9-MYCBP	GJA9-MYCBP readthrough	lncRNA	.	.	.	.	-5.19481	-0.825742	0.028984	1	0.216312	0.890766	0.890766	0.216312	33	6	0.280586	0.052234	0.579496	0.103356
63950	NM_032110	DMRTA2	DMRT like family A2	protein_coding	NP_115486.1	13908	614804	.	-5.15328	-1.34317	0.0420281	1	0.147749	0.65025	0.65025	0.147749	22	4	0.156756	0.02808	0.323749	0.055562
100302652	NM_001164165	GPR75-ASB3	GPR75-ASB3 readthrough	protein_coding	NP_001157637.1	40043	.	.	-5.13943	-0.637954	0.0254617	1	0.249409	0.988106	0.988106	0.249409	38	7	0.429034	0.071644	0.886089	0.141763
10472	NM_001278196,NM_006352,NM_205768	ZBTB18	zinc finger and BTB domain containing 18	protein_coding	NP_001265125.1;NP_006343.2;NP_991331.1	13030	608433	.	-5.09945	2.81865	0.00841975	1	1.71879	3.66669	3.66669	1.71879	452	85	2.61352	0.479531	5.39774	0.948852
133	NM_001124	ADM	adrenomedullin	protein_coding	NP_001115.1	259	103275	.	-4.97082	6.37168	0.00811341	1	4.84372	7.11664	7.11664	4.84372	5323	1028	80.0526	15.5792	165.334	30.8268
9148	NM_004210	NEURL1	neuralized E3 ubiquitin protein ligase 1	protein_coding	NP_004201.3	7761	603804	.	-4.92039	0.731755	0.0136975	1	0.62218	1.87421	1.87421	0.62218	103	20	0.501686	0.096185	1.03614	0.190321
161497	NM_153700	STRC	stereocilin	protein_coding	NP_714544.1	16035	606440	.	-4.92039	0.0305811	0.0184237	1	0.40438	1.38116	1.38116	0.40438	62	12	0.251244	0.047924	0.518897	0.094828
196446	NM_182530	MYRFL	myelin regulatory factor like	protein_coding	NP_872336.2	26316	.	.	-4.89696	-1.12142	0.0389831	1	0.182438	0.742416	0.742416	0.182438	26	5	0.160852	0.03133	0.332209	0.061994
84708	NM_001126328,NM_032622	LNX1	ligand of numb-protein X 1	protein_coding	NP_001119800.1;NP_116011.2	6657	609732	.	-4.84119	0.0121089	0.0196828	1	0.40438	1.36676	1.36676	0.40438	61	12	0.342018	0.064083	0.706374	0.126801
2086	NM_001007253,NR_145414,NR_145415	ERV3-1	endogenous retrovirus group 3 member 1, envelope	protein_coding	NP_001007254.2	3454	131170	.	-4.82928	0.485335	0.0164053	1	0.544307	1.68974	1.68974	0.544307	86	17	1.05232	0.353562	2.17336	0.699596
728917	gene-ABHD17AP1	ABHD17AP1	abhydrolase domain containing 17A pseudogene 1	pseudogene	.	28394	.	.	-4.82928	0.485335	0.0164053	1	0.544307	1.68974	1.68974	0.544307	86	17	1.28796	0.253295	2.66005	0.501197
999	NM_001317184,NM_001317185,NM_001317186,NM_004360	CDH1	cadherin 1	protein_coding	NP_001304113.1;NP_001304114.1;NP_001304115.1;NP_004351.1	1748	192090	.	-4.81647	4.69274	0.00962973	1	3.30303	5.45068	5.45068	3.30303	1651	329	7.69994	1.54576	15.9028	3.0586
4286	NM_000248,NM_001184967,NM_001184968,NM_001354604,NM_001354605,NM_001354606,NM_001354607,NM_001354608,NM_006722,NM_198158,NM_198159,NM_198177,NM_198178	MITF	melanocyte inducing transcription factor	protein_coding	NP_000239.1;NP_001171896.1;NP_001171897.1;NP_001341533.1;NP_001341534.1;NP_001341535.1;NP_001341536.1;NP_001341537.1;NP_006713.1;NP_937801.1;NP_937802.1;NP_937820.1;NP_937821.2	7105	156845	.	-4.74632	1.79629	0.0129548	1	1.12845	2.73176	2.73176	1.12845	218	44	1.00158	0.206361	2.06857	0.408328
9721	NM_014696	GPRIN2	G protein regulated inducer of neurite outgrowth 2	protein_coding	NP_055511.2	23730	611240	.	-4.73505	-0.728443	0.0348643	1	0.249409	0.930493	0.930493	0.249409	35	7	0.113412	0.020398	0.234231	0.040362
100130621	gene-RANP4	RANP4	RAN pseudogene 4	pseudogene	.	39859	.	.	-4.70954	-1.16296	0.0446974	1	0.182438	0.71992	0.71992	0.182438	25	5	0.538864	0.110466	1.11292	0.21858
56134	NM_018899,NM_031883	PCDHAC2	protocadherin alpha subfamily C, 2	protein_coding	NP_061722.1;NP_114089.1	8677	606321	.	-4.7028	1.78548	0.0134831	1	1.12845	2.72047	2.72047	1.12845	216	44	0.860527	0.369798	1.77726	0.731722
5959	NM_001199771,NM_002905	RDH5	retinol dehydrogenase 5	protein_coding	NP_001186700.1;NP_002896.2	9940	601617	.	-4.6828	-0.0255644	0.0225091	1	0.40438	1.3375	1.3375	0.40438	59	12	0.99386	0.189436	2.05263	0.374838
338323	NM_176822	NLRP14	NLR family pyrin domain containing 14	protein_coding	NP_789792.1	22939	609665	.	-4.56756	-0.965615	0.0467816	1	0.216312	0.807871	0.807871	0.216312	29	6	0.165055	0.034578	0.34089	0.06842
401474	NM_001101676,NM_001349811,NM_001363274,NM_207506,NR_109794,NR_146234	SAMD12	sterile alpha motif domain containing 12	protein_coding	NP_001095146.1;NP_001336740.1;NP_001350203.1;NP_997389.2	31750	618073	.	-4.5003	3.3745	0.0136288	1	2.24715	4.15996	4.15996	2.24715	652	139	1.68501	0.406526	3.48008	0.804394
54716	NM_020208,NM_022405	SLC6A20	solute carrier family 6 member 20	protein_coding	NP_064593.1;NP_071800.1	30927	605616	.	-4.49808	1.19374	0.0191212	1	0.855032	2.2171	2.2171	0.855032	141	30	0.582923	0.123241	1.20392	0.243858
2591	NM_004482	GALNT3	polypeptide N-acetylgalactosaminyltransferase 3	protein_coding	NP_004473.2	4125	601756	.	-4.49312	3.12574	0.0136986	1	2.05461	3.9245	3.9245	2.05461	548	117	3.573	0.765415	7.37935	1.51453
221662	NM_001143941,NM_001143942,NM_153020	RBM24	RNA binding motif protein 24	protein_coding	NP_001137413.1;NP_001137414.1;NP_694565.1	21539	617603	.	-4.46114	2.42359	0.0157356	1	1.55636	3.27367	3.27367	1.55636	335	72	2.80701	0.622588	5.79734	1.23192
55765	NM_001142569,NM_001367289,NM_001367290,NM_018265	INAVA	innate immunity activator	protein_coding	NP_001136041.1;NP_001354218.1;NP_001354219.1;NP_060735.4	25599	618051	.	-4.4455	2.1117	0.0157521	1	1.35822	2.99326	2.99326	1.35822	269	58	1.46207	0.312198	3.01964	0.617748
55959	NM_001161841,NM_018837,NM_198596	SULF2	sulfatase 2	protein_coding	NP_001155313.1;NP_061325.1;NP_940998.2	20392	610013	.	-4.44427	4.25898	0.013679	1	3.00173	5.00737	5.00737	3.00173	1204	260	6.9259	1.3847	14.3041	2.73991
79098	NM_001083924,NM_023938	C1orf116	chromosome 1 open reading frame 116	protein_coding	NP_001077393.1;NP_076427.2	28667	611680	.	-4.44198	1.43561	0.0183841	1	0.978605	2.41212	2.41212	0.978605	167	36	0.679681	0.147239	1.40375	0.291343
22925	NM_001007267,NM_001195641,NM_007366	PLA2R1	phospholipase A2 receptor 1	protein_coding	NP_001007268.1;NP_001182570.1;NP_031392.3	9042	604939	.	-4.43364	-0.47126	0.0352338	1	0.313408	1.06151	1.06151	0.313408	42	9	0.083465	0.014105	0.172382	0.027909
4781	NM_001190737,NM_001190738,NM_001282787,NM_001369458,NM_001369459,NM_001369460,NM_001369461,NM_001369462,NM_001369463,NM_001369464,NM_001369465,NM_001369466,NM_001369467,NM_001369468,NM_001369469,NM_001369470,NM_001369471,NM_001369472,NM_001369473,NM_001369474,NM_001369475,NM_001369476,NM_001369477,NM_001369478,NM_001369479,NM_001369480,NM_001369481,NM_005596,NR_161382,NR_161383,NR_161384,NR_161385	NFIB	nuclear factor I B	protein_coding	NP_001177666.1;NP_001177667.1;NP_001269716.1;NP_001356387.1;NP_001356388.1;NP_001356389.1;NP_001356390.1;NP_001356391.1;NP_001356392.1;NP_001356393.1;NP_001356394.1;NP_001356395.1;NP_001356396.1;NP_001356397.1;NP_001356398.1;NP_001356399.1;NP_001356400.1;NP_001356401.1;NP_001356402.1;NP_001356403.1;NP_001356404.1;NP_001356405.1;NP_001356406.1;NP_001356407.1;NP_001356408.1;NP_001356409.1;NP_001356…	7785	600728	.	-4.42657	4.02719	0.0142537	1	2.80428	4.78161	4.78161	2.80428	1024	222	2.69417	0.591572	5.56429	1.17055
146439	NM_001103175,NM_001369667	BICDL2	BICD family like cargo adaptor 2	protein_coding	NP_001096645.1;NP_001356596.1	33584	617003	.	-4.42316	3.32294	0.0147794	1	2.22236	4.10677	4.10677	2.22236	627	136	6.993	1.50884	14.4427	2.98555
503639	NR_110526	DUXAP10	double homeobox A pseudogene 10	transcribed_pseudogene	.	32189	.	.	-4.41561	1.77499	0.017345	1	1.1636	2.69763	2.69763	1.1636	212	46	1.98295	0.425263	4.09541	0.841472
100288748	NR_034034	LOC100288748	uncharacterized LOC100288748	lncRNA	.	.	.	.	-4.39911	0.0126127	0.0272086	1	0.433472	1.3522	1.3522	0.433472	60	13	0.611085	0.130862	1.26208	0.258937
1571	NM_000773	CYP2E1	cytochrome P450 family 2 subfamily E member 1	protein_coding	NP_000764.1	2631	124040	.	-4.38869	0.20468	0.0249613	1	0.489953	1.47818	1.47818	0.489953	69	15	0.92139	0.196216	1.90296	0.388255
11069	NM_001100397,NM_001282899,NM_001282900,NM_001282901,NM_007023	RAPGEF4	Rap guanine nucleotide exchange factor 4	protein_coding	NP_001093867.1;NP_001269828.1;NP_001269829.1;NP_001269830.1;NP_008954.2	16626	606058	.	-4.38849	-0.637293	0.0406832	1	0.281763	0.969156	0.969156	0.281763	37	8	0.191603	0.0398	0.395719	0.078752
100526760	NM_001316331	ABHD14A-ACY1	ABHD14A-ACY1 readthrough	protein_coding	NP_001303260.1	38856	.	.	-4.37503	-0.346088	0.0339084	1	0.344374	1.13136	1.13136	0.344374	46	10	0.556794	0.122346	1.14995	0.242087
503638	NR_122111,NR_122112	DUXAP9	double homeobox A pseudogene 9	transcribed_pseudogene	.	32188	.	.	-4.33278	2.59239	0.0172037	1	1.69496	3.4204	3.4204	1.69496	375	83	2.72144	0.619544	5.62063	1.2259
105371374	NR_146503	ATP2C2-AS1	ATP2C2 antisense RNA 1	lncRNA	.	53167	.	.	-4.24493	0.417256	0.0268874	1	0.570734	1.61856	1.61856	0.570734	80	18	0.59686	0.128665	1.2327	0.25459
390	NM_001254738,NM_005168	RND3	Rho family GTPase 3	protein_coding	NP_001241667.1;NP_005159.1	671	602924	.	-4.24308	4.05949	0.0168978	1	2.87491	4.80184	4.80184	2.87491	1039	235	8.5429	1.88983	17.6437	3.73942
10053	NM_001300887,NM_005498	AP1M2	adaptor related protein complex 1 subunit mu 2	protein_coding	NP_001287816.1;NP_005489.2	558	607309	.	-4.2321	5.93077	0.0164375	1	4.60249	6.63794	6.63794	4.60249	3809	864	48.8493	11.1689	100.889	22.1
79366	NM_030763	HMGN5	high mobility group nucleosome binding domain 5	protein_coding	NP_110390.1	8013	300385	.	-4.21665	3.99611	0.0174365	1	2.82639	4.7389	4.7389	2.82639	993	226	10.6102	2.43259	21.9133	4.81339
27063	NM_014391	ANKRD1	ankyrin repeat domain 1	protein_coding	NP_055206.2	15819	609599	.	-4.19931	1.16093	0.0249663	1	0.876377	2.17638	2.17638	0.876377	136	31	1.53807	0.349023	3.1766	0.690615
127707	NM_152375	KLHDC7A	kelch domain containing 7A	protein_coding	NP_689588.2	26791	.	.	-4.18533	-0.394618	0.040082	1	0.344374	1.09686	1.09686	0.344374	44	10	0.191158	0.042557	0.3948	0.084209
253724	NR_027249	TTC41P	tetratricopeptide repeat domain 41, pseudogene	transcribed_pseudogene	.	49210	.	.	-4.18533	-0.394618	0.040082	1	0.344374	1.09686	1.09686	0.344374	44	10	0.215691	0.045645	0.445468	0.090317
6564	NM_005073	SLC15A1	solute carrier family 15 member 1	protein_coding	NP_005064.1	10920	600544	.	-4.15843	1.32025	0.0244818	1	0.958731	2.30285	2.30285	0.958731	152	35	1.08934	0.250162	2.24982	0.494998
102800317	NM_001289912	TPTEP2-CSNK1E	TPTEP2-CSNK1E readthrough	protein_coding	NP_001276841.1	53829	.	.	-4.15559	0.0498091	0.0323165	1	0.461989	1.36676	1.36676	0.461989	61	14	0.401008	0.091845	0.828206	0.181735
1761	NM_001363767,NM_021951	DMRT1	doublesex and mab-3 related transcription factor 1	protein_coding	NP_001350696.1;NP_068770.2	2934	602424	.	-4.15209	-0.696965	0.0498142	1	0.281763	0.930493	0.930493	0.281763	35	8	0.352286	0.076068	0.72758	0.150516
5205	NM_005603	ATP8B1	ATPase phospholipid transporting 8B1	protein_coding	NP_005594.2	3706	602397	.	-4.15047	2.86486	0.0195267	1	1.92746	3.6608	3.6608	1.92746	450	104	1.63831	0.379286	3.38362	0.750496
710	NM_000062,NM_001032295	SERPING1	serpin family G member 1	protein_coding	NP_000053.2;NP_001027466.1	1228	606860	.	-4.09049	-0.419514	0.0436439	1	0.344374	1.07929	1.07929	0.344374	43	10	0.522316	0.114844	1.07875	0.227242
100874392	NR_046228	ANKRD20A12P	ankyrin repeat domain 20 family member A12, pseudogene	transcribed_pseudogene	.	43603	.	.	-4.06799	-0.29857	0.0414211	1	0.374689	1.1483	1.1483	0.374689	47	11	0.602163	0.131729	1.24365	0.260653
55083	NM_018012	KIF26B	kinesin family member 26B	protein_coding	NP_060482.2	25484	614026	.	-3.96616	0.48654	0.0331638	1	0.62218	1.65459	1.65459	0.62218	83	20	0.136158	0.03178	0.281209	0.062883
220	NM_000693,NM_001293815	ALDH1A3	aldehyde dehydrogenase 1 family member A3	protein_coding	NP_000684.2;NP_001280744.1	409	600463	.	-3.95629	7.77392	0.0215249	1	6.48049	8.45255	8.45255	6.48049	13496	3275	87.2999	21.3634	180.301	42.2719
26018	NM_015541	LRIG1	leucine rich repeats and immunoglobulin like domains 1	protein_coding	NP_056356.2	17360	608868	.	-3.95187	1.95162	0.0259456	1	1.34296	2.82429	2.82429	1.34296	235	57	1.10709	0.267586	2.2865	0.529476
19	NM_005502	ABCA1	ATP binding cassette subfamily A member 1	protein_coding	NP_005493.2	29	600046	.	-3.94428	0.0860739	0.0378038	1	0.489953	1.38116	1.38116	0.489953	62	15	0.133123	0.031193	0.27494	0.061722
7644	NM_001300951,NM_003430	ZNF91	zinc finger protein 91	protein_coding	NP_001287880.1;NP_003421.2	13166	603971	.	-3.88625	1.88195	0.027611	1	1.31197	2.75959	2.75959	1.31197	223	55	0.926871	0.226794	1.91428	0.44876
149466	NM_001164829,NM_182517	C1orf210	chromosome 1 open reading frame 210	protein_coding	NP_001158301.1;NP_872323.1	28755	.	.	-3.85451	1.52439	0.0304973	1	1.11055	2.45362	2.45362	1.11055	173	43	2.5973	0.647591	5.36423	1.28139
51700	NM_001302826,NM_001302827,NM_016229,NR_126508	CYB5R2	cytochrome b5 reductase 2	protein_coding	NP_001289755.1;NP_001289756.1;NP_057313.2	24376	608342	.	-3.85316	3.69504	0.0252963	1	2.65789	4.42452	4.42452	2.65789	791	197	13.6753	3.52152	28.2438	6.96807
195814	NM_001318049,NM_001318050,NM_138969	SDR16C5	short chain dehydrogenase/reductase family 16C member 5	protein_coding	NP_001304978.1;NP_001304979.1;NP_620419.2	30311	608989	.	-3.85252	1.73704	0.0295416	1	1.23143	2.63288	2.63288	1.23143	201	50	1.2806	0.321088	2.64484	0.635338
285126	NM_001303127,NM_001303128,NM_173650,NR_130126	DNAJC5G	DnaJ heat shock protein family (Hsp40) member C5 gamma	protein_coding	NP_001290056.1;NP_001290057.1;NP_775921.1	24844	613946	.	-3.81162	-0.252562	0.0495113	1	0.40438	1.16505	1.16505	0.40438	48	12	0.518956	0.124994	1.0718	0.247326
387597	NM_199351	ILDR2	immunoglobulin like domain containing receptor 2	protein_coding	NP_955383.1	18131	618081	.	-3.72343	2.45287	0.0316517	1	1.71879	3.25423	3.25423	1.71879	330	85	0.554165	0.143758	1.14452	0.284455
729092	NM_001144000	AGAP5	ArfGAP with GTPase domain, ankyrin repeat and PH domain 5	protein_coding	NP_001137472.1	23467	.	.	-3.70228	2.06448	0.0324169	1	1.46069	2.90627	2.90627	1.46069	251	65	2.31561	0.597384	4.78245	1.18205
2564	NM_004961	GABRE	gamma-aminobutyric acid type A receptor epsilon subunit	protein_coding	NP_004952.2	4085	300093	.	-3.7007	0.603225	0.046615	1	0.696064	1.72406	1.72406	0.696064	89	23	0.631205	0.160802	1.30364	0.318181
84924	NM_001145343,NM_001145344,NM_001145345,NM_001300970,NM_032838	ZNF566	zinc finger protein 566	protein_coding	NP_001138815.1;NP_001138816.1;NP_001138817.1;NP_001287899.1;NP_116227.1	25919	.	.	-3.66954	2.2581	0.0344014	1	1.5955	3.07529	3.07529	1.5955	287	75	1.2196	0.322245	2.51885	0.637629
388561	NM_001008401,NM_001289951,NM_001289952,NM_001289953,NR_110551	ZNF761	zinc finger protein 761	protein_coding	NP_001008401.3;NP_001276880.1;NP_001276881.1;NP_001276882.1	23179	.	.	-3.66515	4.00326	0.0305068	1	2.97229	4.70637	4.70637	2.97229	970	254	6.02989	1.85682	12.4536	3.6741
84775	NM_001172677,NM_032689	ZNF607	zinc finger protein 607	protein_coding	NP_001166148.1;NP_116078.4	28192	.	.	-3.63707	2.00018	0.0351136	1	1.43215	2.84523	2.84523	1.43215	239	63	1.31448	0.355206	2.71482	0.70285
5588	NM_001242413,NM_001282644,NM_001282645,NM_001323265,NM_001323266,NM_001323267,NM_006257	PRKCQ	protein kinase C theta	protein_coding	NP_001229342.1;NP_001269573.1;NP_001269574.1;NP_001310194.1;NP_001310195.1;NP_001310196.1;NP_006248.1	9410	600448	.	-3.47712	2.54993	0.0401496	1	1.84324	3.32301	3.32301	1.84324	348	96	2.38349	0.668174	4.92266	1.32212
79805	NM_001136474,NM_001136475,NM_001301056,NM_024749	VASH2	vasohibin 2	protein_coding	NP_001129946.1;NP_001129947.1;NP_001287985.1;NP_079025.2	25723	610471	.	-3.46943	1.62025	0.0446017	1	1.23143	2.50715	2.50715	1.23143	181	50	0.932522	0.252808	1.92595	0.500233
22874	NM_014935	PLEKHA6	pleckstrin homology domain containing A6	protein_coding	NP_055750.2	17053	607771	.	-3.46026	2.07405	0.0415989	1	1.51614	2.89628	2.89628	1.51614	249	69	0.752257	0.207853	1.55364	0.411281
7057	NM_003246	THBS1	thrombospondin 1	protein_coding	NP_003237.2	11785	188060	.	-3.45645	4.8855	0.0376946	1	3.83161	5.54727	5.54727	3.83161	1768	491	5.09211	1.42603	10.5168	2.8217
57507	NM_020747	ZNF608	zinc finger protein 608	protein_coding	NP_065798.2	29238	.	.	-3.42499	2.21879	0.0447081	1	1.62102	3.02112	3.02112	1.62102	275	77	1.08932	0.307863	2.24978	0.609172
1809	NM_001197294,NM_001387	DPYSL3	dihydropyrimidinase like 3	protein_coding	NP_001184223.1;NP_001378.1	3015	601168	.	-3.36831	5.19495	0.0415235	1	4.14911	5.84299	5.84299	4.14911	2179	621	8.90894	2.55632	18.3997	5.05821
55796	NM_001170701,NM_001170702,NM_001170703,NM_001170704,NM_018388,NM_133486	MBNL3	muscleblind like splicing regulator 3	protein_coding	NP_001164172.1;NP_001164173.1;NP_001164174.1;NP_001164175.1;NP_060858.2;NP_597846.1	20564	300413	.	-3.36806	2.35777	0.0462068	1	1.73056	3.14027	3.14027	1.73056	302	86	0.582885	0.166969	1.20384	0.330384
2043	NM_001304536,NM_001304537,NM_001363748,NM_004438	EPHA4	EPH receptor A4	protein_coding	NP_001291465.1;NP_001291466.1;NP_001350677.1;NP_004429.1	3388	602188	.	-3.30151	2.70003	0.0478588	1	1.99731	3.44461	3.44461	1.99731	382	111	1.30228	0.379782	2.68962	0.751477
374	NM_001657	AREG	amphiregulin	protein_coding	NP_001648.1	651	104640	.	3.20519	7.17318	0.0494335	1	7.78751	6.12138	6.12138	7.78751	2651	8158	48.1931	149.593	99.5338	296
968	NM_001040059,NM_001251	CD68	CD68 molecule	protein_coding	NP_001035148.1;NP_001242.2	1693	153634	.	3.25225	3.79328	0.0486718	1	4.46836	2.90627	2.90627	4.46836	251	784	3.301	10.3953	6.81759	20.5693
7059	NM_001252607,NM_001252608,NM_007112,NR_045553	THBS3	thrombospondin 3	protein_coding	NP_001239536.1;NP_001239537.1;NP_009043.1	11787	188062	.	3.3091	2.91153	0.0466883	1	3.64212	2.15976	2.15976	3.64212	134	426	0.929995	3.05895	1.92073	6.05277
152002	NM_001308069,NM_152531	XXYLT1	xyloside xylosyltransferase 1	protein_coding	NP_001294998.1;NP_689744.3	26639	614552	.	3.33545	2.95199	0.0454253	1	3.68206	2.18462	2.18462	3.68206	137	439	1.13196	3.7563	2.33786	7.43263
100529063	NM_001199864	BCL2L2-PABPN1	BCL2L2-PABPN1 readthrough	protein_coding	NP_001186793.2	42959	.	.	3.35081	2.13331	0.0466259	1	2.94225	1.58161	1.58161	2.94225	77	248	0.837421	2.72027	1.72954	5.38262
3437	NM_001031683,NM_001289758,NM_001289759,NM_001549	IFIT3	interferon induced protein with tetratricopeptide repeats 3	protein_coding	NP_001026853.1;NP_001276687.1;NP_001276688.1;NP_001540.2	5411	604650	.	3.36432	2.13773	0.0459408	1	2.9473	1.58161	1.58161	2.9473	77	249	0.706726	2.35437	1.45961	4.65861
10611	NM_001011513,NM_001011515,NM_001011516,NM_001256425,NM_001256426,NM_001256427,NM_001256428,NM_001256429,NM_006457,NR_046186	PDLIM5	PDZ and LIM domain 5	protein_coding	NP_001011513.4;NP_001011515.1;NP_001011516.1;NP_001243354.1;NP_001243355.1;NP_001243356.2;NP_001243357.2;NP_001243358.1;NP_006448.5	17468	605904	.	3.48008	7.39746	0.0360486	1	8.03816	6.25255	6.25255	8.03816	2907	9713	12.0481	41.703	24.8831	82.5181
285033	NR_046322	STARD7-AS1	STARD7 antisense RNA 1	lncRNA	.	40827	.	.	3.49872	0.700035	0.0475811	1	1.788	0.764566	0.764566	1.788	27	91	0.240168	0.822619	0.496022	1.62772
9331	NM_001330570,NM_004775	B4GALT6	beta-1,4-galactosyltransferase 6	protein_coding	NP_001317499.1;NP_004766.2	929	604017	.	3.52658	1.92639	0.0412672	1	2.77617	1.40956	1.40956	2.77617	64	217	0.234753	0.809247	0.484838	1.60126
3434	NM_001270927,NM_001270928,NM_001270929,NM_001270930,NM_001548	IFIT1	interferon induced protein with tetratricopeptide repeats 1	protein_coding	NP_001257856.1;NP_001257857.1;NP_001257858.1;NP_001257859.1;NP_001539.3	5407	147690	.	3.52721	4.34507	0.0351966	1	5.02667	3.31553	3.31553	5.02667	346	1172	1.80062	6.14713	3.71883	12.1634
283130	NM_001077241,NM_001278250,NM_001278251,NM_001300820,NM_001352381,NM_001352382,NM_001352383,NM_001352384,NM_182556,NR_147972,NR_147973	SLC25A45	solute carrier family 25 member 45	protein_coding	NP_001070709.3;NP_001265179.3;NP_001265180.2;NP_001287749.2;NP_001339310.2;NP_001339311.2;NP_001339312.2;NP_001339313.2;NP_872362.3	27442	610825	.	3.53215	1.07396	0.0446178	1	2.07322	0.930493	0.930493	2.07322	35	119	0.250003	1.20127	0.516334	2.37696
101669762	NR_103783	BLACAT1	bladder cancer associated transcript 1	lncRNA	.	48597	615480	.	3.58839	0.563576	0.0441161	1	1.69496	0.697069	0.697069	1.69496	24	83	0.205028	0.713964	0.423447	1.41273
105371795	NR_135646	LOC105371795	uncharacterized LOC105371795	lncRNA	.	.	.	.	3.60262	0.969789	0.0419002	1	1.99731	0.870484	0.870484	1.99731	32	111	0.345565	1.22258	0.713699	2.41913
90506	NM_033413	LRRC46	leucine rich repeat containing 46	protein_coding	NP_219481.1	25047	.	.	3.62111	1.10135	0.0407024	1	2.10068	0.930493	0.930493	2.10068	35	122	0.415147	1.45833	0.857407	2.88562
10669	NM_001166239,NM_001166240,NM_001301324,NM_006569	CGREF1	cell growth regulator with EF-hand domain 1	protein_coding	NP_001159711.1;NP_001159712.1;NP_001288253.1;NP_006560.3	16962	606137	.	3.63156	0.576634	0.0422422	1	1.70692	0.697069	0.697069	1.70692	24	84	0.271587	0.974248	0.560913	1.92775
388610	NM_001013642	TRNP1	TMF1 regulated nuclear protein 1	protein_coding	NP_001013664.2	34348	616824	.	3.64175	4.45402	0.0311165	1	5.14242	3.38151	3.38151	5.14242	364	1273	4.16123	14.6826	8.59425	29.0526
54463	NM_001034850,NM_019000	RETREG1	reticulophagy regulator 1	protein_coding	NP_001030022.1;NP_061873.2	25964	613114	.	3.64819	2.07127	0.0356718	1	2.91156	1.47818	1.47818	2.91156	69	242	0.467035	1.66017	0.964572	3.28499
10457	NM_001005340,NM_002510	GPNMB	glycoprotein nmb	protein_coding	NP_001005340.1;NP_002501.1	4462	604368	.	3.65284	0.639839	0.0411082	1	1.75381	0.71992	0.71992	1.75381	25	88	0.202497	0.734145	0.41822	1.45266
221336	NM_001318539,NM_152731	BEND6	BEN domain containing 6	protein_coding	NP_001305468.1;NP_689944.2	20871	.	.	3.70352	0.412858	0.0470947	1	1.5955	0.626258	0.626258	1.5955	21	75	0.153233	0.570339	0.316472	1.12853
164668	NM_001166002,NM_001166003,NM_001166004,NM_181773	APOBEC3H	apolipoprotein B mRNA editing enzyme catalytic subunit 3H	protein_coding	NP_001159474.2;NP_001159475.2;NP_001159476.2;NP_861438.3	24100	610976	.	3.72909	0.769934	0.0376811	1	1.85404	0.764566	0.764566	1.85404	27	97	0.581881	2.16281	1.20177	4.27957
266727	NM_153487	MDGA1	MAM domain containing glycosylphosphatidylinositol anchor 1	protein_coding	NP_705691.1	19267	609626	.	3.77624	2.19037	0.0296152	1	3.02581	1.53082	1.53082	3.02581	73	265	0.153454	0.562638	0.31693	1.1133
3430	NM_001330230,NM_005533	IFI35	interferon induced protein 35	protein_coding	NP_001317159.1;NP_005524.2	5399	600735	.	3.81344	3.9426	0.0260858	1	4.66055	2.88115	2.88115	4.66055	246	901	4.62255	17.1932	9.547	34.0203
10643	NM_006547	IGF2BP3	insulin like growth factor 2 mRNA binding protein 3	protein_coding	NP_006538.2	28868	608259	.	3.84589	5.5858	0.0245372	1	6.26982	4.37858	4.37858	6.26982	765	2825	4.01453	14.9563	8.29125	29.5941
10103	NM_005727	TSPAN1	tetraspanin 1	protein_coding	NP_005718.2	20657	613170	.	3.92625	2.64062	0.025056	1	3.44193	1.81176	1.81176	3.44193	97	366	1.34299	5.11246	2.77369	10.1161
140738	NM_183240	TMEM37	transmembrane protein 37	protein_coding	NP_899063.2	18216	.	.	3.92979	0.879096	0.0307709	1	1.94776	0.786381	0.786381	1.94776	28	106	0.362186	1.41486	0.748028	2.79959
10371	NM_006080	SEMA3A	semaphorin 3A	protein_coding	NP_006071.1	10723	603961	.	3.95171	6.50249	0.0217185	1	7.18627	5.23264	5.23264	7.18627	1414	5365	3.91005	14.9643	8.07546	29.61
1893	NM_001202858,NM_004425,NM_022664	ECM1	extracellular matrix protein 1	protein_coding	NP_001189787.1;NP_004416.2;NP_073155.2	3153	602201	.	3.95668	3.02404	0.0231738	1	3.79845	2.09131	2.09131	3.79845	126	479	1.36976	5.28048	2.82898	10.4485
57643	NM_020883	ZSWIM5	zinc finger SWIM-type containing 5	protein_coding	NP_065934.1	29299	.	.	4.01212	0.126276	0.0411448	1	1.41766	0.499923	0.499923	1.41766	16	62	0.05956	0.236847	0.123009	0.468651
494514	NM_001012716	TYMSOS	TYMS opposite strand	protein_coding	NP_001012734.2	29553	.	.	4.03643	-0.374824	0.048606	1	1.11055	0.361454	0.361454	1.11055	11	43	0.291314	1.21351	0.601654	2.40119
9459	NM_001306177,NM_004840	ARHGEF6	Rac/Cdc42 guanine nucleotide exchange factor 6	protein_coding	NP_001293106.1;NP_004831.1	685	300267	.	4.04647	1.34162	0.0256923	1	2.31906	0.988106	0.988106	2.31906	38	148	0.159092	0.63967	0.328574	1.26572
83473	NM_001353899,NM_001353900,NM_001353901,NM_001353902,NM_001353903,NM_001353904,NM_001353905,NM_001353906,NM_001353907,NM_001353908,NM_001353909,NM_001367621,NM_031303,NR_148563	KATNAL2	katanin catalytic subunit A1 like 2	protein_coding	NP_001340828.1;NP_001340829.1;NP_001340830.1;NP_001340831.1;NP_001340832.1;NP_001340833.1;NP_001340834.1;NP_001340835.1;NP_001340836.1;NP_001340837.1;NP_001340838.1;NP_001354550.1;NP_112593.2	25387	614697	.	4.13004	-0.34996	0.0448499	1	1.12845	0.361454	0.361454	1.12845	11	44	0.067609	0.27809	0.139633	0.55026
23467	NM_014293	NPTXR	neuronal pentraxin receptor	protein_coding	NP_055108.2	7954	609474	.	4.14061	4.31786	0.0185346	1	5.04681	3.1275	3.1275	5.04681	299	1189	1.14858	4.61198	2.37217	9.12575
100528031	NR_037661	FKBP1A-SDCBP2	FKBP1A-SDCBP2 readthrough (NMD candidate)	lncRNA	.	41997	.	.	4.14275	0.245004	0.0355977	1	1.50247	0.526091	0.526091	1.50247	17	68	0.215459	0.908997	0.44499	1.79864
55793	NM_001040217,NM_001163258,NM_001163259,NM_001163260,NM_001319998,NM_018379	MINDY1	MINDY lysine 48 deubiquitinase 1	protein_coding	NP_001035307.2;NP_001156730.2;NP_001156731.1;NP_001156732.1;NP_001306927.2;NP_060849.3	25648	618407	.	4.24222	0.628468	0.0280803	1	1.77669	0.65025	0.65025	1.77669	22	90	0.110394	0.471821	0.227998	0.933597
6819	NM_001056,NM_176825	SULT1C2	sulfotransferase family 1C member 2	protein_coding	NP_001047.1;NP_789795.1	11456	602385	.	4.25897	0.354723	0.0312938	1	1.58257	0.551792	0.551792	1.58257	18	74	0.149275	0.657092	0.308299	1.30019
79825	NM_024768	EFCC1	EF-hand and coiled-coil domain containing 1	protein_coding	NP_079044.2	25692	.	.	4.2893	0.640958	0.0269169	1	1.788	0.65025	0.65025	1.788	22	91	0.182142	0.763372	0.37618	1.51049
103344928	NR_145481	KIAA1614-AS1	KIAA1614 antisense RNA 1	lncRNA	.	50644	.	.	4.29425	-0.0817728	0.0355215	1	1.29622	0.418446	0.418446	1.29622	13	54	0.191012	0.835652	0.3945	1.65351
376940	NM_198581	ZC3H6	zinc finger CCCH-type containing 6	protein_coding	NP_940983.2	24762	.	.	4.32814	1.34213	0.0197924	1	2.33457	0.949954	0.949954	2.33457	36	150	0.068221	0.293609	0.140897	0.580966
8829	NM_001024628,NM_001024629,NM_001244972,NM_001244973,NM_001330068,NM_003873,NR_045259	NRP1	neuropilin 1	protein_coding	NP_001019799.1;NP_001019800.1;NP_001231901.1;NP_001231902.1;NP_001316997.1;NP_003864.4	8004	602069	.	4.36102	3.55795	0.0154639	1	4.32824	2.42609	2.42609	4.32824	169	708	0.748436	2.84629	1.54575	5.63197
254013	NM_001135863,NM_001135864,NM_173802	ETFBKMT	electron transfer flavoprotein subunit beta lysine methyltransferase	protein_coding	NP_001129335.1;NP_001129336.1;NP_776163.1	28739	615256	.	4.36544	0.782302	0.0209834	1	1.89645	0.697069	0.697069	1.89645	24	101	0.246619	0.372905	0.509343	0.73787
25840	NM_014033	METTL7A	methyltransferase like 7A	protein_coding	NP_054752.3	24550	618338	.	4.40278	1.05719	0.0196099	1	2.10972	0.807871	0.807871	2.10972	29	123	0.20415	0.892342	0.421634	1.76568
26353	NM_014365	HSPB8	heat shock protein family B (small) member 8	protein_coding	NP_055180.1	30171	608014	.	4.41253	2.87522	0.015344	1	3.68811	1.88436	1.88436	3.68811	104	441	1.16075	4.98138	2.39732	9.8567
3429	NM_001288954,NM_001288957,NM_001288958,NM_001288960,NM_001288995,NM_001366993,NM_001366994,NM_005532	IFI27	interferon alpha inducible protein 27	protein_coding	NP_001275883.1;NP_001275886.1;NP_001275887.1;NP_001275889.1;NP_001275924.1;NP_001353922.1;NP_001353923.1;NP_005523.3	5397	600009	.	4.42918	1.28804	0.0181571	1	2.29549	0.910766	0.910766	2.29549	34	145	1.03259	5.37907	2.13262	10.6436
445329	NM_001017390	SULT1A4	sulfotransferase family 1A member 4	protein_coding	NP_001017390.1	30004	615819	.	4.47369	2.93207	0.0145099	1	3.74433	1.91439	1.91439	3.74433	107	460	1.70334	7.44563	3.51793	14.7327
401472	NR_149020	GASAL1	growth arrest associated lncRNA 1	lncRNA	.	53461	.	.	4.53943	2.19189	0.0147794	1	3.07279	1.39543	1.39543	3.07279	63	275	0.350136	1.54528	0.72314	3.05765
5265	NM_000295,NM_001002235,NM_001002236,NM_001127700,NM_001127701,NM_001127702,NM_001127703,NM_001127704,NM_001127705,NM_001127706,NM_001127707	SERPINA1	serpin family A member 1	protein_coding	NP_000286.3;NP_001002235.1;NP_001002236.1;NP_001121172.1;NP_001121173.1;NP_001121174.1;NP_001121175.1;NP_001121176.1;NP_001121177.1;NP_001121178.1;NP_001121179.1	8941	107400	.	4.62528	2.09598	0.0139344	1	2.99198	1.32265	1.32265	2.99198	58	258	0.404709	1.85525	0.83585	3.67099
10962	NM_006818	MLLT11	MLLT11 transcription factor 7 cofactor	protein_coding	NP_006809.1	16997	604684	.	4.65059	1.02001	0.0159074	1	2.09158	0.764566	0.764566	2.09158	27	121	0.235428	1.09943	0.486232	2.17546
6303	NM_002970,NR_027783	SAT1	spermidine/spermine N1-acetyltransferase 1	protein_coding	NP_002961.1	10540	313020	.	4.67361	7.38138	0.0106038	1	8.10651	5.90101	5.90101	8.10651	2270	10186	46.1288	208.265	95.2703	412.095
7869	NM_001005914,NM_001290060,NM_001290061,NM_001290062,NM_001290063,NM_004636,NR_110697	SEMA3B	semaphorin 3B	protein_coding	NP_001005914.1;NP_001276989.1;NP_001276990.1;NP_001276991.1;NP_001276992.1;NP_004627.1	10724	601281	.	4.7328	4.41084	0.0104115	1	5.17185	3.07086	3.07086	5.17185	286	1300	2.2923	10.7084	4.73431	21.1887
84875	NM_001317895,NM_032789,NR_134234	PARP10	poly(ADP-ribose) polymerase family member 10	protein_coding	NP_001304824.1;NP_116178.2	25895	609564	.	4.75844	2.15373	0.0121687	1	3.04949	1.3375	1.3375	3.04949	59	270	0.361043	1.72536	0.745666	3.41398
6623	NM_001330120,NM_003087	SNCG	synuclein gamma	protein_coding	NP_001317049.1;NP_003078.2	11141	602998	.	4.76613	4.23135	0.010203	1	4.99896	2.90627	2.90627	4.99896	251	1149	7.2662	33.5693	15.007	66.4239
387522	NM_199203	TMEM189-UBE2V1	TMEM189-UBE2V1 readthrough	protein_coding	NP_954673.1	33521	.	.	4.7815	1.10338	0.0136496	1	2.1628	0.786381	0.786381	2.1628	28	129	0.212124	0.994379	0.438101	1.96759
51703	NM_016234,NM_203379,NM_203380	ACSL5	acyl-CoA synthetase long chain family member 5	protein_coding	NP_057318.2;NP_976313.1;NP_976314.1	16526	605677	.	4.81824	5.11956	0.00952366	1	5.8705	3.69291	3.69291	5.8705	461	2133	3.13789	14.4175	6.48071	28.5281
2537	NM_002038,NM_022872,NM_022873	IFI6	interferon alpha inducible protein 6	protein_coding	NP_002029.3;NP_075010.1;NP_075011.1	4054	147572	.	4.89017	5.66952	0.00884782	1	6.41682	4.19096	4.19096	6.41682	667	3132	18.3274	86.9178	37.8517	171.985
4121	NM_005907	MAN1A1	mannosidase alpha class 1A member 1	protein_coding	NP_005898.2	6821	604344	.	4.92984	5.73014	0.00849794	1	6.47875	4.23921	4.23921	6.47875	691	3271	3.08583	14.7467	6.37321	29.1795
284080	NR_038230	PICART1	p53 inducible cancer associated RNA transcript 1	lncRNA	.	27576	.	.	4.95034	-0.948501	0.0366724	1	0.833367	0.20827	0.20827	0.833367	6	29	0.046928	0.251654	0.096921	0.497949
284948	NM_201594	SH2D6	SH2 domain containing 6	protein_coding	NP_963888.2	30439	.	.	4.95034	-0.948501	0.0366724	1	0.833367	0.20827	0.20827	0.833367	6	29	0.060351	0.330701	0.124643	0.65436
23371	NM_015319,NM_170754,NM_198316	TNS2	tensin 2	protein_coding	NP_056134.2;NP_736610.2;NP_938072.1	19737	607717	.	4.96279	4.57413	0.00848308	1	5.3426	3.16546	3.16546	5.3426	308	1468	1.39346	6.82533	2.87793	13.5053
3965	NM_001330163,NM_002308,NM_009587,NR_024043	LGALS9	galectin 9	protein_coding	NP_001317092.1;NP_002299.2;NP_033665.1	6570	601879	.	4.98267	1.2488	0.0113734	1	2.28754	0.829045	0.829045	2.28754	30	144	0.383926	2.03306	0.792927	4.02284
6505	NM_004170	SLC1A1	solute carrier family 1 member 1	protein_coding	NP_004161.4	10939	133550	.	5.01383	3.7231	0.00844679	1	4.52013	2.42609	2.42609	4.52013	169	814	1.02428	4.97706	2.11547	9.84816
2678	NM_001288833,NM_013421,NM_013430	GGT1	gamma-glutamyltransferase 1	protein_coding	NP_001275762.1;NP_038265.2;NP_038347.2	4250	612346	.	5.18078	4.32555	0.00703688	1	5.11012	2.90128	2.90128	5.11012	250	1244	2.21597	11.562	4.57666	22.8779
1950	NM_001178130,NM_001178131,NM_001357021,NM_001963	EGF	epidermal growth factor	protein_coding	NP_001171601.1;NP_001171602.1;NP_001343950.1;NP_001954.2	3229	131530	.	5.26323	-0.348774	0.0209649	1	1.1636	0.302118	0.302118	1.1636	9	46	0.030538	0.159694	0.063071	0.315988
90993	NM_052854	CREB3L1	cAMP responsive element binding protein 3 like 1	protein_coding	NP_443086.1	18856	616215	.	5.33023	-1.37728	0.049219	1	0.647231	0.142132	0.142132	0.647231	4	21	0.030256	0.170326	0.062489	0.337026
8771	NM_003823	TNFRSF6B	TNF receptor superfamily member 6b	protein_coding	NP_003814.1	11921	603361	.	5.40137	4.65752	0.00578867	1	5.44347	3.14871	3.14871	5.44347	304	1577	5.97102	31.2884	12.332	61.9106
8728	NM_033274	ADAM19	ADAM metallopeptidase domain 19	protein_coding	NP_150377.1	197	603640	.	5.44656	6.21216	0.00538209	1	6.97959	4.58404	4.58404	6.97959	888	4644	3.0726	16.215	6.34588	32.0847
23475	NM_001318249,NM_001318250,NM_014298,NR_134536	QPRT	quinolinate phosphoribosyltransferase	protein_coding	NP_001305178.1;NP_001305179.1;NP_055113.2	9755	606248	.	5.52634	-0.450223	0.019103	1	1.11055	0.271508	0.271508	1.11055	8	43	0.07524	0.441329	0.155394	0.87326
80763	NM_030572,NR_135187,NR_135188	SPX	spexin hormone	protein_coding	NP_085049.1	28139	.	.	5.58258	-1.32805	0.0420281	1	0.671854	0.142132	0.142132	0.671854	4	22	0.037323	0.211969	0.077084	0.419424
6274	NM_002960	S100A3	S100 calcium binding protein A3	protein_coding	NP_002951.1	10493	176992	.	5.63581	1.8029	0.00626376	1	2.77617	1.02527	1.02527	2.77617	40	217	1.20435	6.59242	2.48736	13.0445
9022	NM_004669	CLIC3	chloride intracellular channel 3	protein_coding	NP_004660.2	2064	606533	.	5.64699	0.82808	0.00916144	1	1.9777	0.601861	0.601861	1.9777	20	109	0.546536	3.02877	1.12877	5.99305
644809	NM_001039905	C15orf56	chromosome 15 open reading frame 56	protein_coding	NP_001034994.1	33868	.	.	5.71265	-1.02424	0.0262636	1	0.811372	0.17558	0.17558	0.811372	5	28	0.042843	0.293898	0.088484	0.581538
3363	NM_000872,NM_019859,NM_019860	HTR7	5-hydroxytryptamine receptor 7	protein_coding	NP_000863.1;NP_062873.1;NP_062874.1	5302	182137	.	5.87056	4.70632	0.00392448	0.883989	5.50899	3.10163	3.10163	5.50899	293	1652	1.94227	10.9721	4.01139	21.7105
124056	NM_001267721,NM_144603,NM_172167,NM_172168	NOXO1	NADPH oxidase organizer 1	protein_coding	NP_001254650.1;NP_653204.1;NP_751907.1;NP_751908.1	19404	611256	.	5.91081	-0.373027	0.014682	1	1.1636	0.271508	0.271508	1.1636	8	46	0.107415	0.649785	0.221845	1.28573
57412	NM_020682	AS3MT	arsenite methyltransferase	protein_coding	NP_065733.2	17452	611806	.	5.91578	-0.985493	0.0231368	1	0.833367	0.17558	0.17558	0.833367	5	29	0.042728	0.267495	0.088246	0.529295
5923	NM_001145648,NM_002891,NM_153815	RASGRF1	Ras protein specific guanine nucleotide releasing factor 1	protein_coding	NP_001139120.1;NP_002882.3;NP_722522.1	9875	606600	.	5.97769	-0.0598572	0.0116396	1	1.35822	0.332091	0.332091	1.35822	10	58	0.032603	0.205785	0.067335	0.407188
100506606	NR_103860	LOC100506606	uncharacterized LOC100506606	lncRNA	.	.	.	.	6.03542	-1.59189	0.0461955	1	0.570734	0.10789	0.10789	0.570734	3	18	0.021709	0.168167	0.044835	0.332753
80737	NM_025258	VWA7	von Willebrand factor A domain containing 7	protein_coding	NP_079534.2	13939	609693	.	6.04084	2.28797	0.00430882	0.93174	3.2178	1.246	1.246	3.2178	53	308	0.406945	2.38483	0.840468	4.71888
284751	NR_034124	LINC01270	long intergenic non-protein coding RNA 1270	lncRNA	.	27658	.	.	6.11631	2.03801	0.0042118	0.923066	2.99686	1.09686	1.09686	2.99686	44	259	0.423861	2.56602	0.875405	5.07741
100532724	NR_037804	NPHP3-ACAD11	NPHP3-ACAD11 readthrough (NMD candidate)	lncRNA	.	48351	.	.	6.15163	1.40409	0.00460318	0.982293	2.45295	0.786381	0.786381	2.45295	28	166	0.078095	0.480597	0.161291	0.950962
3138	gene-HLA-K	HLA-K	major histocompatibility complex, class I, K (pseudogene)	pseudogene	.	4969	.	.	6.18933	0.110843	0.00935214	1	1.47475	0.361454	0.361454	1.47475	11	66	0.168894	1.05345	0.348818	2.08447
3860	NM_002274,NM_153490	KRT13	keratin 13	protein_coding	NP_002265.3;NP_705694.3	6415	148065	.	6.21623	0.943577	0.0060441	1	2.08243	0.601861	0.601861	2.08243	20	120	0.242538	1.57146	0.500918	3.10947
8416	NM_003568	ANXA9	annexin A9	protein_coding	NP_003559.2	547	603319	.	6.31021	-0.677372	0.0149673	1	0.998209	0.20827	0.20827	0.998209	6	37	0.085378	0.530742	0.176333	1.05018
440459	gene-SLC16A6P1	SLC16A6P1	SLC16A6 pseudogene 1	pseudogene	.	48932	.	.	6.48065	0.593017	0.00588337	1	1.8214	0.473272	0.473272	1.8214	15	94	0.192454	1.21106	0.397477	2.39633
23105	NM_015082	FSTL4	follistatin like 4	protein_coding	NP_055897.1	21389	.	.	6.70149	-1.48017	0.0322415	1	0.62218	0.10789	0.10789	0.62218	3	20	0.010994	0.081343	0.022706	0.160954
933	NM_001185099,NM_001185100,NM_001185101,NM_001278417,NM_001771	CD22	CD22 molecule	protein_coding	NP_001172028.1;NP_001172029.1;NP_001172030.1;NP_001265346.1;NP_001762.2	1643	107266	.	6.76099	1.24249	0.00376926	0.860984	2.33457	0.673849	0.673849	2.33457	23	150	0.151331	1.19456	0.312546	2.36369
100507347	NR_108060,NR_108061	VIM-AS1	VIM antisense RNA 1	lncRNA	.	44879	.	.	6.7629	1.57006	0.00289239	0.700132	2.60773	0.807871	0.807871	2.60773	29	189	0.33757	2.27432	0.697187	4.50021
9229	NM_001003809,NM_001242761,NM_001242762,NM_001242763,NM_001242764,NM_001242765,NM_001242766,NM_001308390,NM_004746	DLGAP1	DLG associated protein 1	protein_coding	NP_001003809.1;NP_001229690.1;NP_001229691.1;NP_001229692.1;NP_001229693.1;NP_001229694.1;NP_001229695.1;NP_001295319.1;NP_004737.2	2905	605445	.	6.84433	-1.10418	0.017459	1	0.789036	0.142132	0.142132	0.789036	4	27	0.010149	0.08868	0.020962	0.175471
8309	NM_003500	ACOX2	acyl-CoA oxidase 2	protein_coding	NP_003491.1	120	601641	.	6.90158	1.44081	0.00269533	0.672505	2.50184	0.742416	0.742416	2.50184	26	173	0.245303	1.695	0.506627	3.35391
3486	NM_000598,NM_001013398	IGFBP3	insulin like growth factor binding protein 3	protein_coding	NP_000589.2;NP_001013416.1	5472	146732	.	6.96631	1.55714	0.00253985	0.664377	2.60133	0.786381	0.786381	2.60133	28	188	0.233416	1.62207	0.482078	3.2096
2046	NM_001006943,NM_020526	EPHA8	EPH receptor A8	protein_coding	NP_001006944.1;NP_065387.1	3391	176945	.	6.97494	-0.0195173	0.00666332	1	1.40303	0.302118	0.302118	1.40303	9	61	0.039709	0.272135	0.082012	0.538475
6818	NM_177552	SULT1A3	sulfotransferase family 1A member 3	protein_coding	NP_808220.1	11455	600641	.	7.11241	2.43564	0.00199739	0.588975	3.37976	1.21417	1.21417	3.37976	51	349	0.812993	5.62418	1.67908	11.1286
1244	NM_000392	ABCC2	ATP binding cassette subfamily C member 2	protein_coding	NP_000383.2	53	601107	.	7.19799	5.76492	0.00144452	0.468546	6.59113	3.83314	3.83314	6.59113	512	3539	1.97509	13.7907	4.07918	27.2878
26298	NM_001206615,NM_001206616,NM_012153	EHF	ETS homologous factor	protein_coding	NP_001193544.1;NP_001193545.1;NP_036285.2	3246	605439	.	7.20695	5.7805	0.00143623	0.468546	6.60678	3.84618	3.84618	6.60678	517	3578	2.14874	15.0286	4.43783	29.7372
5176	NM_001329903,NM_001329904,NM_001329905,NM_002615	SERPINF1	serpin family F member 1	protein_coding	NP_001316832.1;NP_001316833.1;NP_001316834.1;NP_002606.3	8824	172860	.	7.32051	-0.120648	0.00606081	1	1.34296	0.271508	0.271508	1.34296	8	57	0.107961	0.904359	0.222973	1.78946
3881	NM_002277	KRT31	keratin 31	protein_coding	NP_002268.2	6448	601077	.	7.4035	-1.84397	0.0417569	1	0.489953	0.0728155	0.0728155	0.489953	2	15	0.02779	0.204772	0.057395	0.405184
3777	NM_002246	KCNK3	potassium two pore domain channel subfamily K member 3	protein_coding	NP_002237.1	6278	603220	.	7.44866	-0.0997412	0.00562384	1	1.35822	0.271508	0.271508	1.35822	8	58	0.028352	0.209869	0.058555	0.41527
10391	NM_001190456,NM_001190457,NM_001324014,NM_001324015,NM_006091	CORO2B	coronin 2B	protein_coding	NP_001177385.1;NP_001177386.1;NP_001310943.1;NP_001310944.1;NP_006082.3	2256	605002	.	7.46569	2.25317	0.00163924	0.521278	3.22197	1.07929	1.07929	3.22197	43	309	0.263437	1.97182	0.54408	3.90165
57476	NM_001286563,NM_001286564,NM_001330396,NM_001354837,NM_001367418,NM_001367419,NM_001367420,NM_001367421,NM_020716	GRAMD1B	GRAM domain containing 1B	protein_coding	NP_001273492.1;NP_001273493.1;NP_001317325.1;NP_001341766.1;NP_001354347.1;NP_001354348.1;NP_001354349.1;NP_001354350.1;NP_065767.1	29214	.	.	7.76652	2.26953	0.00136007	0.459534	3.24267	1.06151	1.06151	3.24267	42	314	0.113632	0.872199	0.234686	1.72583
5570	NM_001270393,NM_001270394,NM_001270395,NM_032471,NM_181794,NM_181795	PKIB	cAMP-dependent protein kinase inhibitor beta	protein_coding	NP_001257322.1;NP_001257323.1;NP_001257324.1;NP_115860.1;NP_861459.1;NP_861460.1	9018	606914	.	7.89361	4.69785	0.000936403	0.353176	5.5544	2.77058	2.77058	5.5544	225	1706	2.73129	22.293	5.64097	44.1114
10763	NM_006617	NES	nestin	protein_coding	NP_006608.1	7756	600915	.	7.96959	4.60392	0.000910809	0.351702	5.46388	2.68025	2.68025	5.46388	209	1600	0.839578	6.50098	1.73399	12.8635
101927780	NR_110416,NR_110417	LINC01303	long intergenic non-protein coding RNA 1303	lncRNA	.	50470	.	.	8.34575	0.0387301	0.00340762	0.812718	1.46069	0.271508	0.271508	1.46069	8	65	0.031014	0.75541	0.064053	1.49473
400221	NR_039985	FLJ22447	uncharacterized LOC400221	lncRNA	.	.	.	.	8.35002	-0.346995	0.00472768	0.99576	1.21477	0.20827	0.20827	1.21477	6	49	0.092902	0.800105	0.191871	1.58317
50617	NM_020632,NM_130840,NM_130841	ATP6V0A4	ATPase H+ transporting V0 subunit a4	protein_coding	NP_065683.2;NP_570855.2;NP_570856.2	866	605239	.	9.17885	1.11585	0.0010948	0.394564	2.27152	0.499923	0.499923	2.27152	16	142	0.108613	1.02204	0.224319	2.02232
3373	NM_033159,NM_153281,NM_153282,NM_153283,NM_153285,NR_047690	HYAL1	hyaluronidase 1	protein_coding	NP_149349.2;NP_695013.1;NP_695014.1;NP_695015.1;NP_695017.1	5320	607071	.	9.27572	2.82919	0.000524756	0.22396	3.78158	1.246	1.246	3.78158	53	473	0.475057	5.09955	0.98114	10.0905
390345	gene-RPL10P13	RPL10P13	ribosomal protein L10 pseudogene 13	pseudogene	.	52346	.	.	9.32118	1.44937	0.000862436	0.341146	2.54913	0.601861	0.601861	2.54913	20	180	1.18254	11.2207	2.44231	22.2025
3170	NM_021784,NM_153675	FOXA2	forkhead box A2	protein_coding	NP_068556.2;NP_710141.1	5022	600288	.	9.36178	-1.59098	0.0183347	1	0.596687	0.0728155	0.0728155	0.596687	2	19	0.01819	0.171625	0.037567	0.339596
100507308	NR_109982	TARID	TCF21 antisense RNA inducing promoter demethylation	lncRNA	.	50506	616058	.	9.63857	2.82391	0.000434121	0.201159	3.78158	1.21417	1.21417	3.78158	51	473	0.378399	3.58692	0.781512	7.09747
5653	NM_001012964,NM_001012965,NM_001319948,NM_001319949,NM_002774	KLK6	kallikrein related peptidase 6	protein_coding	NP_001012982.1;NP_001012983.1;NP_001306877.1;NP_001306878.1;NP_002765.1	6367	602652	.	9.68947	5.76624	0.000319525	0.161939	6.63797	3.48185	3.48185	6.63797	393	3657	5.2637	50.2548	10.8712	99.4396
100113407	NM_001100829	TMEM170B	transmembrane protein 170B	protein_coding	NP_001094299.1	34244	.	.	9.70989	-0.162293	0.00242256	0.64786	1.34296	0.20827	0.20827	1.34296	6	57	0.014144	0.14407	0.029212	0.285073
100529207	NR_037714	RAD51L3-RFFL	RAD51L3-RFFL readthrough	lncRNA	.	.	.	.	9.97848	-0.37123	0.002751	0.675996	1.21477	0.17558	0.17558	1.21477	5	49	0.028143	0.27998	0.058124	0.553999
9120	NM_001174166,NM_004694	SLC16A6	solute carrier family 16 member 6	protein_coding	NP_001167637.1;NP_004685.2	10927	603880	.	10.133	5.71833	0.000254893	0.13335	6.59637	3.38509	3.38509	6.59637	365	3552	2.21535	21.7442	4.5754	43.0254
100534589	NR_037940	HOXA10-HOXA9	HOXA10-HOXA9 readthrough	lncRNA	.	.	.	.	10.2972	0.607718	0.000961672	0.354464	1.88596	0.332091	0.332091	1.88596	10	100	0.104101	1.06424	0.215002	2.10581
51207	NM_001007271,NM_001007272,NM_001007273,NM_001320842,NM_001320843,NM_001363514,NM_016364	DUSP13	dual specificity phosphatase 13	protein_coding	NP_001007272.1;NP_001007273.1;NP_001007274.1;NP_001307771.1;NP_001307772.1;NP_001350443.1;NP_057448.3	19681	613191	.	10.3847	-0.321993	0.00229992	0.632205	1.2479	0.17558	0.17558	1.2479	5	51	0.052683	0.809911	0.108807	1.60258
718	NM_000064	C3	complement C3	protein_coding	NP_000055.2	1318	120700	.	11.0309	-0.909507	0.00399788	0.888187	0.918141	0.10789	0.10789	0.918141	3	33	0.012849	0.142632	0.026536	0.282227
6273	NM_001366406,NM_001366407,NM_005978	S100A2	S100 calcium binding protein A2	protein_coding	NP_001353335.1;NP_001353336.1;NP_005969.2	10492	176993	.	11.93	5.64662	0.000107186	0.0724308	6.54481	3.1275	3.1275	6.54481	299	3426	6.95083	80.36	14.3556	159.009
100131956	gene-RPS3P5	RPS3P5	ribosomal protein S3 pseudogene 5	pseudogene	.	36869	.	.	12.122	-2.06657	0.026706	1	0.433472	0.0368671	0.0368671	0.433472	1	13	0.009082	0.371996	0.018757	0.736071
7857	NM_003469	SCG2	secretogranin II	protein_coding	NP_003460.2	10575	118930	.	12.1299	3.0685	0.00013063	0.0793538	4.03748	1.18161	1.18161	4.03748	49	572	0.444826	5.31658	0.918704	10.52
164832	NM_001371783,NM_198461	LONRF2	LON peptidase N-terminal domain and ring finger 2	protein_coding	NP_001358712.1;NP_940863.3	24788	.	.	12.4167	2.91256	0.000118715	0.0770125	3.89311	1.07929	1.07929	3.89311	43	514	0.062745	0.767441	0.129589	1.51854
7431	NM_003380	VIM	vimentin	protein_coding	NP_003371.2	12692	193060	.	12.4518	5.68912	8.48367e-05	0.0669528	6.59153	3.11463	3.11463	6.59153	296	3540	3.07585	37.1806	6.3526	73.5695
5567	NM_001242857,NM_001242858,NM_001242859,NM_001242860,NM_001242861,NM_001242862,NM_001300915,NM_001300916,NM_001300917,NM_002731,NM_182948,NM_207578	PRKACB	protein kinase cAMP-activated catalytic subunit beta	protein_coding	NP_001229786.1;NP_001229787.1;NP_001229788.1;NP_001229789.1;NP_001229790.1;NP_001229791.1;NP_001287844.1;NP_001287845.1;NP_001287846.1;NP_002722.1;NP_891993.1;NP_997461.1	9381	176892	.	12.6127	6.32275	7.76584e-05	0.0662876	7.22161	3.67256	3.67256	7.22161	454	5499	2.22368	28.2156	4.5926	55.8305
10148	NM_005755	EBI3	Epstein-Barr virus induced 3	protein_coding	NP_005746.2	3129	605816	.	13.3622	-0.675346	0.00173261	0.540373	1.05547	0.10789	0.10789	1.05547	3	40	0.056218	0.774715	0.116107	1.53293
100529261	NM_001202558,NM_001202559	CHURC1-FNTB	CHURC1-FNTB readthrough	protein_coding	NP_001189487.1;NP_001189488.1	42960	.	.	13.7826	2.62934	7.39256e-05	0.0662876	3.639	0.870484	0.870484	3.639	32	425	0.245751	3.36262	0.507552	6.65365
6276	NM_002962	S100A5	S100 calcium binding protein A5	protein_coding	NP_002953.2	10495	176991	.	15.6417	1.40801	9.08227e-05	0.0669528	2.56236	0.390232	0.390232	2.56236	12	182	0.37302	5.78222	0.770402	11.4413
110116772	NM_001350496	ZNF765-ZNF761	ZNF765-ZNF761 readthrough	protein_coding	NP_001337425.1	.	.	.	15.9226	2.47095	3.7022e-05	0.0400282	3.50495	0.71992	0.71992	3.50495	25	384	0.103301	1.61801	0.213348	3.20157
57402	NM_020672	S100A14	S100 calcium binding protein A14	protein_coding	NP_065723.1	18901	607986	.	19.2973	4.9936	8.23497e-06	0.0133555	5.94247	2.04681	2.04681	5.94247	121	2244	2.56229	48.1589	5.29193	95.2925
684	NM_004335	BST2	bone marrow stromal cell antigen 2	protein_coding	NP_004326.1	1119	600534	.	19.4442	4.01913	9.18476e-06	0.0134932	4.9892	1.36676	1.36676	4.9892	61	1141	1.34776	25.787	2.78354	51.025
10395	NM_001164271,NM_001316668,NM_001348081,NM_001348082,NM_001348083,NM_001348084,NM_006094,NM_024767,NM_182643	DLC1	DLC1 Rho GTPase activating protein	protein_coding	NP_001157743.1;NP_001303597.1;NP_001335010.1;NP_001335011.1;NP_001335012.1;NP_001335013.1;NP_006085.2;NP_079043.3;NP_872584.2	2897	604258	.	19.6428	-0.705889	0.000696625	0.282447	1.05547	0.0728155	0.0728155	1.05547	2	40	0.006055	0.120552	0.012506	0.238538
60489	NM_001349436,NM_001349437,NM_001349438,NM_021822,NR_146179	APOBEC3G	apolipoprotein B mRNA editing enzyme catalytic subunit 3G	protein_coding	NP_001336365.1;NP_001336366.1;NP_001336367.1;NP_068594.1	17357	607113	.	19.8416	1.94548	2.14883e-05	0.0248926	3.04478	0.44612	0.44612	3.04478	14	269	0.16077	3.79651	0.33204	7.5122
100287036	NM_001242885	LOC100287036	uncharacterized LOC100287036	protein_coding	NP_001229814.1	.	.	.	21.0988	0.843667	4.86807e-05	0.049344	2.1187	0.20827	0.20827	2.1187	6	124	0.086229	1.94151	0.17809	3.84167
6275	NM_002961,NM_019554	S100A4	S100 calcium binding protein A4	protein_coding	NP_002952.1;NP_062427.1	10494	114210	.	26.3469	7.7618	1.17484e-06	0.00381071	8.71123	4.0761	4.0761	8.71123	613	15509	26.7246	681.725	55.1947	1348.93
5551	NM_001083116,NM_005041	PRF1	perforin 1	protein_coding	NP_001076585.1;NP_005032.2	9360	170280	.	34.9783	4.63093	3.11144e-07	0.00126153	5.61755	1.246	1.246	5.61755	53	1784	0.4619	16.0235	0.953966	31.7059
6678	NM_001309443,NM_001309444,NM_003118	SPARC	secreted protein acidic and cysteine rich	protein_coding	NP_001296372.1;NP_001296373.1;NP_003109.1	11219	182120	.	719.731	5.58094	4.40557e-14	7.14495e-10	6.59274	0.17558	0.17558	6.59274	5	3543	0.029745	23.233	0.061432	45.9713

[truncated: 7 more sheets: Fig5C, Fig5D, Fig5F, Fig6A, Fig6C, Fig6D, Fig6E]
